# Supplementary material for: Anatomical Risk Patterns for Patellofemoral Instability in Skeletally Immature Patients: A Sex-Stratified MRI Study
Source: J Clin Med. 2025 Aug 5;14(15):5519. doi: 10.3390/jcm14155519 (PMC12347535; doi:10.3390/jcm14155519)
Supplement: Supplementary file 1 [file jcm-14-05519-s001.zip]

Archive with 1 entries (1 files):
- jcm-3709216-supplementary.pdf
